# Supplementary material for: Effect of Postbiotics Derived from Lactobacillus rhamnosus PB01 (DSM 14870) on Sperm Quality: A Prospective In Vitro Study
Source: Nutrients. 2024 Jun 6;16(11):1781. doi: 10.3390/nu16111781 (PMC11174611; doi:10.3390/nu16111781)
Supplement: Supplementary file 1 [file nutrients-16-01781-s001.zip]

Archive with 1 entries (1 files):
- nutrients-3024525-supplementary.pdf
